# Supplementary material for: Development of Intelligent and Active Gelatin-Based Packaging Film Incorporating Red Onion Anthocyanins and Encapsulated Citronella Oil
Source: Foods. 2025 Sep 25;14(19):3320. doi: 10.3390/foods14193320 (PMC12524074; doi:10.3390/foods14193320)
Supplement: Supplementary file 1 [file foods-14-03320-s001.zip]

Archive with 1 entries (1 files):
- foods-3814469-supplementary material.pdf
